# Supplementary material for: Isotope-free mapping of protein-RNA interactions at single-nucleotide resolution by iCLIP3
Source: STAR Protoc. 2026 Jul 17;7(3):104704. doi: 10.1016/j.xpro.2026.104704 (PMC13400664; doi:10.1016/j.xpro.2026.104704)
Supplement: Data S3. BindingSiteFinder analysis plots [file mmc4.zip]

Archive with 1 entries (1 files):
- Data S3. BindingSiteFinder analysis plots.html
